# Supplementary material for: 3D Occlusal Tooth Wear Assessment in Presence of Limited Changes in Non-Occlusal Surfaces
Source: Diagnostics (Basel). 2021 Jun 4;11(6):1033. doi: 10.3390/diagnostics11061033 (PMC8228780; doi:10.3390/diagnostics11061033)
Supplement: Supplementary file 1 [file diagnostics-11-01033-s001.zip]

Archive with 3 entries (2 files):
- 6.4/
- 6.4/diagnostics-1236128-supplementary_NEW_20210604.docx
- 6.4/diagnostics-1236128-supplementary_NEW_20210604.pdf
